# Supplementary material for: Predictive Power Estimation Algorithm (PPEA) - A New Algorithm to Reduce Overfitting for Genomic Biomarker Discovery
Source: PLoS One. 2011 Sep 15;6(9):e24233. doi: 10.1371/journal.pone.0024233 (PMC3174148; doi:10.1371/journal.pone.0024233)
Supplement: Table S2 — The list of the top 20 ranked genes for BDH, Necrosis, and INFL. (XLSX) [file pone.0024233.s003.xlsx]

## Sheet: TOP20P_BDH_INFL_CD_ann
Table S2: The list of the top 20 ranked genes for BDH, Necrosis, and INFL
CLASS	RANK	PROBE_NAME	GENE_NAME	SYMBOL	LOCUSLINK	DESCRIPTION
BDH	1	AA891940_PROBE1	mKIAA1631 protein (DBSS)	Rhoc	295342	a member of the rho/ras family of small GTPases [RGD]
BDH	2	D88666_PROBE1	Rattus norvegicus phosphatidylserine-specific phospholipase A1 (Pspla1), mRNA	Pspla1	85311	catalytic activity/hydrolase activity
BDH	3	AA946350_PROBE1	guanine nucleotide binding protein, alpha inhibiting 1	Gnai1	25686	plays a role in presynaptic inhibition and regulation of synaptic transmission [RGD]
BDH	4	AI145380_PROBE1	chaperonin subunit 3 (gamma)	Cct3	295230	one of eight subunits of CCT, an ATP-ase and chaperonin protein which aids in the ATP-dependent folding of actin and tubulin in the cytosol [RGD]
BDH	5	AI176933_PROBE1	ajuba homolog (Xenopus laevis) (Non-specific probe)	Jub	85265	This probe is non-specific and may hybridize to multiple genes. GeneID:130158/chromosome 14 open reading frame 94 (DBSS); GeneID:135868/ajuba homolog (Xenopus laevis)
BDH	6	AI715955_PROBE1	SH3 and cysteine rich domain 3 (DBSS)	Stac3	362895
BDH	7	AW915795_PROBE1	PQ loop repeat containing 3	Pqlc3	298906
BDH	8	BE111811_PROBE1	RIKEN cDNA 1700088E04 (DBSS)	MGC93972	315126
BDH	9	BF290076_PROBE1	GTP binding protein (gene overexpressed in skeletal muscle) (DBSS)	Gem	297902	human homolog is a GTP-binding protein [RGD]
BDH	10	BF398047_PROBE1	immunoglobulin superfamily, member 9 (DBSS)	Igsf9	304982	binds SH3 domains; may play a role in MAP kinase mediated signal transduction [RGD]
BDH	11	L06238_PROBE1	platelet derived growth factor, alpha	Pdgfa	25266	alpha chain of platelet derived growth factor; acts as a homodimer or heterodimer with PDGF beta to activate PDGF receptors [RGD]
BDH	12	L16532_PROBE1	cyclic nucleotide phosphodiesterase 1	Cnp1	25275	microtubule-binding protein that promotes microtubule assembly and may regulate cellular distribution of microtubules [RGD]
BDH	13	M55534_PROBE1	crystallin, alpha B	Cryab	25420	structural constituent of the lens that may have non-ocular functions as well; may play a role in response to cardiac stress during ischemia [RGD]
BDH	14	NM_013145_PROBE1	guanine nucleotide binding protein, alpha inhibiting 1	Gnai1	25686	plays a role in presynaptic inhibition and regulation of synaptic transmission [RGD]
BDH	15	NM_017062_PROBE1	reversion induced LIM gene	Ril	24915	binds alpha-actinin; may regulate actin stress fiber turnover [RGD]
BDH	16	NM_017139_PROBE1	preproenkephalin, related sequence	Penk	29237	neuropeptide hormone and endogenous opiate-receptor ligand; plays a role in the responses to stress and pain perception [RGD]
BDH	17	U02315_PROBE1	neuregulin 1	Nrg1	112400	ligand for Erbb3 and Erbb4 receptors; gene produces many different alternative splicing isoforms; involved in neural and organ development [RGD]
BDH	18	U68544_PROBE1	peptidylprolyl isomerase F (cyclophilin F)	Ppif	282819	mitochondrial isozyme of peptidyl-prolyl cis-trans-isomerase; enzyme activity is inhibited by cyclosporin A [RGD]
BDH	19	X67788_PROBE1	villin 2	Vil2	54319	connects the microvillar cytoskeleton to the plasma membrane [RGD]
BDH	20	Y13275_PROBE1	tetraspanin 8	Tspan8	171048	metastasis-associated tetraspanin molecule; may play a role in thrombotic disorders that frequently accompany tumor progression [RGD]
NECROSIS	1	AA799400_PROBE1	UDP-Gal:betaGlcNAc beta 1,3-galactosyltransferase, polypeptide 3	B3galt3	310508	Transfers N-acetylgalactosamine on to globotriaosylceramide (By similarity)
NECROSIS	2	AF036537_PROBE1	receptor-interacting serine-threonine kinase 3	Ripk3	246240	mouse homolog is a RIP kinase family member involved in cell signal transduction [RGD]
NECROSIS	3	AF058786_PROBE1	chemokine (C-C motif) ligand 2	Ccl2	24770	a monocyte chemoattractant protein [RGD]
NECROSIS	4	AF184983_PROBE1	glycoprotein (transmembrane) nmb	Gpnmb	113955	may play a role in bone matrix production and mineralization; overexpressed in the osteopetrosis mutant op rat [RGD]
NECROSIS	5	AI236772_PROBE1	Testin (TES1/TES2) (Mm.) (DBSS_strong)
NECROSIS	6	AI704755_PROBE1	guanine nucleotide binding protein, gamma 2
NECROSIS	7	AW915800_PROBE1	ATP-binding cassette, sub-family B (MDR/TAP), member 6 (Rn.) (DBSS_weak)
NECROSIS	8	AW918368_PROBE1	Transcribed locus
NECROSIS	9	AW918457_PROBE1	acyl-CoA thioesterase (DBSS)	LOC302640	302640
NECROSIS	10	BF282961_PROBE1	glycoprotein 49b	Gp49b	292594	member of the leukocyte immunoglobulin-like receptor family expressed by neutrophils and monocytes but not by mast cells, NK cells or T cells; contains three cytoplasmic ITIM-like motifs [RGD]
NECROSIS	11	BF392605_PROBE1	tumor necrosis factor receptor superfamily, member 19-like (Hs.) (DBSS)
NECROSIS	12	BF398047_PROBE1	immunoglobulin superfamily, member 9 (DBSS)	Igsf9	304982	binds SH3 domains; may play a role in MAP kinase mediated signal transduction [RGD]
NECROSIS	13	BF415422_PROBE1	ESTs
NECROSIS	14	D00859_PROBE1	protein phosphatase 1 alpha	Ppp1ca	24668	plays a role in regulation of synaptic transmission [RGD]
NECROSIS	15	J02962_PROBE1	lectin, galactose binding, soluble 3	Lgals3	83781	lectin molecule that binds IgE; may have role in immune function [RGD]
NECROSIS	16	NM_012771_PROBE1	lysozyme	Lyz	25211	widely expressed; may mediate analgesic, anti-inflammatory, hemostatic, anti-allergy, anticancer, |and antibiotic functions [RGD]
NECROSIS	17	NM_012838_PROBE1	cystatin B	Cstb	25308	inhibits the activity of cathepsins B, H, L, and S; may protect against apoptosis that occurs in response to seizures [RGD]
NECROSIS	18	NM_017207_PROBE1	transient receptor potential cation channel, subfamily V, member 2	Trpv2	29465	ion channel that may be activated by high temperature; may transduce high threshold heat responses in sensory ganglia [RGD]
NECROSIS	19	NM_017257_PROBE1	adenylate cyclase 2	Adcy2	29614	enzyme that catalyzes the formation of the secondary messenger cyclic adenosine monophosphate [RGD]
NECROSIS	20	X15800_PROBE1	pyruvate kinase, muscle (Non-specific probe)	Pkm2	25630	This probe is non-specific and may hybridize to multiple genes. GeneID:129609/pyruvate kinase, muscle; GeneID:170619/pyruvate kinase (EC 2.7.1.40) isozyme M2 - rat (DBSS)
INFL	1	AF036537_PROBE1	receptor-interacting serine-threonine kinase 3	Ripk3	246240	mouse homolog is a RIP kinase family member involved in cell signal transduction [RGD]
INFL	2	AF058786_PROBE1	chemokine (C-C motif) ligand 2	Ccl2	24770	a monocyte chemoattractant protein [RGD]
INFL	3	AF169636_PROBE1	leukocyte immunoglobulin-like receptor, subfamily B (with TM and ITIM domains), member 3	Lilrb3	361492	a putative inhibin coreceptor [RGD]
INFL	4	AF184983_PROBE1	glycoprotein (transmembrane) nmb	Gpnmb	113955	may play a role in bone matrix production and mineralization; overexpressed in the osteopetrosis mutant op rat [RGD]
INFL	5	AF251305_PROBE1	MHC class II transactivator	C2ta	85483	may play a role in transcriptional activation of MHC class II genes [RGD]
INFL	6	AI227885_PROBE1	hypothetical protein MGC33510 (Hs.) (DBSS_strong)
INFL	7	AI234533_PROBE1	unc-93 homolog B1 (C. elegans)	Unc93b	361689	human homolog is a aldehyde dehydrogenase [RGD]
INFL	8	AI639139_PROBE1	HMT1 hnRNP methyltransferase-like 1 (S. cerevisiae)	Hrmt1l1	499420	catalyzes the asymmetric NG, NG-dimethylation of arginine residues [RGD]
INFL	9	AI704755_PROBE1	guanine nucleotide binding protein, gamma 2
INFL	10	AW915616_PROBE1	phosphatidylinositol-4-phosphate 5-kinase, type II, alpha	Pip5k2a	116723	mouse homolog is kinase which catalyzes the synthesis of phosphatidylinositol 4, 5-bisphosphate, an essential lipid molecule in various cellular processes [RGD]
INFL	11	AW915705_PROBE1	lymphocyte specific 1	Lsp1	361680	Lsp1 negatively regulates fMLP-induced polarization and chemotaxis of neutrophils during inflammation through its function on adhesion via specific integrins, such as Mac-1 (CD11b/CD18)
INFL	12	BE109039_PROBE1	aurora kinase B	Aurkb	114592	kinase; involved in proper progression of cytokinesis [RGD]
INFL	13	BE109691_PROBE1	dendritic cell-derived immunoglobulin(Ig)-like receptor 1, DIgR1 - mouse (DBSS)	RGD1559482	498022	contains a trinucleotide repeat-rich fragment in the 3' untranslated region that may regulate gene expression [RGD]
INFL	14	BF282961_PROBE1	glycoprotein 49b	Gp49b	292594	member of the leukocyte immunoglobulin-like receptor family expressed by neutrophils and monocytes but not by mast cells, NK cells or T cells; contains three cytoplasmic ITIM-like motifs [RGD]
INFL	15	BF289266_PROBE1	C-type (calcium dependent, carbohydrate recognition domain) lectin, superfamily member 6	Clecsf6	474143	putative inhibitory C-type lectin receptor [RGD]
INFL	16	BF392605_PROBE1	tumor necrosis factor receptor superfamily, member 19-like (Hs.) (DBSS)
INFL	17	NM_012771_PROBE1	lysozyme	Lyz	25211	widely expressed; may mediate analgesic, anti-inflammatory, hemostatic, anti-allergy, anticancer, |and antibiotic functions [RGD]
INFL	18	NM_012838_PROBE1	cystatin B	Cstb	25308	inhibits the activity of cathepsins B, H, L, and S; may protect against apoptosis that occurs in response to seizures [RGD]
INFL	19	NM_017207_PROBE1	transient receptor potential cation channel, subfamily V, member 2	Trpv2	29465	ion channel that may be activated by high temperature; may transduce high threshold heat responses in sensory ganglia [RGD]
INFL	20	Y00480_PROBE1	RT1 class II, locus Da	RT1-Da	294269	Peptide binding motif for the MHC class II molecule RT1.Da
